# Supplementary material for: All-Atom Molecular Dynamics Simulations of the Temperature Response of Poly(glycidyl ether)s with Oligooxyethylene Side Chains Terminated with Alkyl Groups
Source: Nanomaterials (Basel). 2023 May 12;13(10):1628. doi: 10.3390/nano13101628 (PMC10220528; doi:10.3390/nano13101628)
Supplement: Supplementary file 1 [file nanomaterials-13-01628-s001.zip]

Archive with 1 entries (1 files):
- nanomaterials-2332452-supplementary.pdf
